# Supplementary material for: Does Prior Respiratory Viral Infection Provide Cross-Protection Against Subsequent Respiratory Viral Infections? A Systematic Review and Meta-Analysis
Source: Viruses. 2024 Jun 19;16(6):982. doi: 10.3390/v16060982 (PMC11209343; doi:10.3390/v16060982)
Supplement: Supplementary file 1 [file viruses-16-00982-s001.zip]

Archive with 1 entries (1 files):
- viruses-3029713-supplementary.pdf
